# Supplementary material for: Statistical Analysis and Kinematic Assessment of Upper Limb Reaching Task in Parkinson’s Disease
Source: Sensors (Basel). 2022 Feb 22;22(5):1708. doi: 10.3390/s22051708 (PMC8915106; doi:10.3390/s22051708)
Supplement: Supplementary file 1 [file sensors-22-01708-s001.zip]

Archive with 1 entries (1 files):
- sensors-1558202-supplementary.pdf
